# Supplementary material for: Highly elastic energy storage device based on intrinsically super-stretchable polymer lithium-ion conductor with high conductivity
Source: Fundam Res. 2022 Jun 18;4(1):140–6. doi: 10.1016/j.fmre.2022.06.003 (PMC11197603; doi:10.1016/j.fmre.2022.06.003)
Supplement: Supplementary file 1 [file mmc1.zip]

Archive with 1 entries (1 files):
- Moive S1.mp4
